# Supplementary material for: Blood–Brain Network-Based Polygenic Risk Scores Reveal Biomarker Signatures and the Progression of Alzheimer’s Disease
Source: J Clin Med. 2026 Apr 10;15(8):2885. doi: 10.3390/jcm15082885 (PMC13116307; doi:10.3390/jcm15082885)
Supplement: Supplementary file 1 [file jcm-15-02885-s001.zip]

Archive with 1 entries (1 files):
- jcm-4151532-supplementary.pdf
